# Supplementary material for: The FEDRA Longitudinal Study: Repeated Volumetric Breast Density Measures and Breast Cancer Risk
Source: Cancers (Basel). 2023 Mar 16;15(6):1810. doi: 10.3390/cancers15061810 (PMC10046534; doi:10.3390/cancers15061810)
Supplement: Supplementary file 1 [file cancers-15-01810-s001.zip]

Archive with 1 entries (1 files):
- cancers-2131808-supplementary.pdf
